# Supplementary material for: Insecticide Resistance Mechanisms in the Green Peach Aphid Myzus persicae (Hemiptera: Aphididae) I: A Transcriptomic Survey
Source: PLoS One. 2012 Jun 7;7(6):e36366. doi: 10.1371/journal.pone.0036366 (PMC3369866; doi:10.1371/journal.pone.0036366)
Supplement: Table S1 — The full list of up-regulated genes, with the log2 fold-change values and descriptions based on the closest BLAST hits. (XLSX) [file pone.0036366.s001.xlsx]

## Sheet: positive significant in "S" 
	Description	Hit Description	Log2 FC mean	Fold change	ContigID	Probe name
1	troponin c	gi|193580085|ref|XP_001942674.1|PREDICTED: similar to troponin C type IIIa [Acyrthosiphon pisum]	2.99661	8.26873	1217	M_persicae1217b
						M_persicae1217a
2	flightin	gi|193573506|ref|XP_001944120.1|PREDICTED: similar to AGAP007249-PA [Acyrthosiphon pisum]	2.50018	5.77303	2627	M_persicae2627a
						M_persicae2627b
3	asparagine synthetase	gi|193716253|ref|XP_001943429.1|PREDICTED: similar to asparagine synthetase [Acyrthosiphon pisum]	2.52203	5.74388	6679	M_persicae6679a
4	heat shock protein 70	gi|193647903|ref|XP_001945786.1|PREDICTED: similar to heat shock protein 70 [Acyrthosiphon pisum]	2.48553	5.60042	6029	M_persicae6029a
5	threonine dehydratase deaminase	gi|193580047|ref|XP_001946020.1|PREDICTED: similar to CG8129 CG8129-PB [Acyrthosiphon pisum]	2.4341	5.40553	427	M_persicae427b
						M_persicae427a
6	carboxylesterase esterase FE4	gi|544256|sp|P35502.1|ESTF_MYZPERecName: Full=Esterase FE4; AltName: Full=Carboxylic-ester hydrolase; Flags: Precursor >gi|397513|emb|CAA52649.1| carboxylesterase; esterase FE4 [Myzus persicae]	2.39111	5.24559	9215	M_persicae9215a
7	carboxylesterase esterase E4	gi|544255|sp|P35501.1|ESTE_MYZPERecName: Full=Esterase E4; AltName: Full=Carboxylic-ester hydrolase; Flags: Precursor >gi|397511|emb|CAA52648.1| carboxylesterase; esterase E4 [Myzus persicae]	2.3005	4.93189	720	M_persicae720b
						M_persicae720a
8	heat shock protein 70	gi|193647903|ref|XP_001945786.1|PREDICTED: similar to heat shock protein 70 [Acyrthosiphon pisum]	2.20221	4.60184	8669	M_persicae8669a
9	asparagine synthetase	gi|193716253|ref|XP_001943429.1|PREDICTED: similar to asparagine synthetase [Acyrthosiphon pisum]	2.0487	4.13732	5140	M_persicae5140a
10	esterase	gi|544255|sp|P35501.1|ESTE_MYZPERecName: Full=Esterase E4; AltName: Full=Carboxylic-ester hydrolase; Flags: Precursor >gi|397511|emb|CAA52648.1| carboxylesterase; esterase E4 [Myzus persicae]	2.03731	4.10642	3118	M_persicae3118a
						M_persicae3118b
11	cg8132 cg8132-pa	gi|240849577|ref|NP_001155579.1|hypothetical protein LOC100163597 [Acyrthosiphon pisum] >gi|239789076|dbj|BAH71185.1| ACYPI004672 [Acyrthosiphon pisum]	1.97435	3.92951	6251	M_persicae6251a
12	hex-a	gi|193643477|ref|XP_001949411.1|PREDICTED: similar to Hexokinase A CG3001-PA [Acyrthosiphon pisum]	1.85343	3.61361	1069	M_persicae1069b
						M_persicae1069a
13	threonine dehydratase deaminase	gi|193580047|ref|XP_001946020.1|PREDICTED: similar to CG8129 CG8129-PB [Acyrthosiphon pisum]	1.83626	3.57083	4946	M_persicae4946a
14	galactokinase 1	gi|193671566|ref|XP_001950752.1|PREDICTED: similar to galactokinase 1 [Acyrthosiphon pisum]	1.77606	3.42489	5068	M_persicae5068a
15	branched-chain amino acid aminotransferase	gi|193683311|ref|XP_001947354.1|PREDICTED: similar to AGAP000011-PA [Acyrthosiphon pisum]	1.77339	3.41857	6469	M_persicae6469a
16	structural protein	gi|33235702|ref|NP_874377.1|putative structural protein [Myzus persicae densovirus] >gi|27435586|gb|AAN41667.1| putative structural protein [Myzus persicae densovirus]	1.74745	3.35765	3427	M_persicae3427b
17	galactokinase 1	gi|193671566|ref|XP_001950752.1|PREDICTED: similar to galactokinase 1 [Acyrthosiphon pisum]	1.74845	3.35997	306	M_persicae306a
18	apyrasa_cg5276	gi|193610773|ref|XP_001947326.1|PREDICTED: similar to apyrase, partial [Acyrthosiphon pisum]	1.72701	3.31191	2959	M_persicae2959b
						M_persicae2959a
19	cuticular protein rr-3 family (agap006931-pa)	gi|193683772|ref|XP_001950806.1|PREDICTED: similar to cuticular protein 111, RR-3 family (AGAP006931-PA) [Acyrthosiphon pisum]	1.64061	3.11799	7126	M_persicae7126a
20	galactokinase 1	gi|193671566|ref|XP_001950752.1|PREDICTED: similar to galactokinase 1 [Acyrthosiphon pisum]	1.5744	2.97811	6657	M_persicae6657a
21	actin	gi|324521323|gb|ADY47829.1|Actin-2 [Ascaris suum]	1.55864	2.94575	9627	M_persicae9627a
22	map kinase-interacting serine threonine kinase	gi|193643710|ref|XP_001951545.1|PREDICTED: similar to map kinase-interacting serine/threonine kinase [Acyrthosiphon pisum]	1.55257	2.93345	2699	M_persicae2699a
						M_persicae2699b
23	poly a binding cytoplasmic 1 b	gi|193617902|ref|XP_001947071.1|PREDICTED: similar to poly A binding protein, partial [Acyrthosiphon pisum]	1.53162	2.89111	7172	M_persicae7172a
24	PREDICTED: similar to sucrase [Acyrthosiphon pisum]	gi|193690922|ref|XP_001952163.1|PREDICTED: similar to sucrase [Acyrthosiphon pisum]	1.49496	2.81857	10020	M_persicae10020a
25	tpa_inf: cathepsin b	gi|51947600|gb|AAU14266.1|cathepsin B-N [Myzus persicae]	1.48945	2.8088	256	M_persicae256a
						M_persicae256b
26	aconitase family member (aco-2)	gi|193669199|ref|XP_001947595.1|PREDICTED: similar to ACOnitase family member (aco-2) [Acyrthosiphon pisum]	1.48527	2.79969	5578	M_persicae5578a
27	endocuticle structural glycoprotein bd-	gi|193659762|ref|XP_001948301.1|PREDICTED: similar to pupal cuticle protein 78E, putative isoform 1 [Acyrthosiphon pisum]	1.45162	2.76838	3486	M_persicae3486b
						M_persicae3486a
28	carboxylesterase esterase fe4	gi|544255|sp|P35501.1|ESTE_MYZPERecName: Full=Esterase E4; AltName: Full=Carboxylic-ester hydrolase; Flags: Precursor >gi|397511|emb|CAA52648.1| carboxylesterase; esterase E4 [Myzus persicae]	1.42131	2.6783	4586	M_persicae4586a
29	translation elongation factor 2	gi|193690671|ref|XP_001952242.1|PREDICTED: similar to putative translation elongation factor 2 [Acyrthosiphon pisum]	1.414	2.66475	287	M_persicae287a
30	heat shock cognate 70 protein	gi|193688192|ref|XP_001951386.1|PREDICTED: similar to heat shock cognate 70 protein [Acyrthosiphon pisum]	1.39576	2.63128	4539	M_persicae4539a
31	phosphoenolpyruvate carboxykinase	gi|193699939|ref|XP_001949386.1|PREDICTED: similar to phosphoenolpyruvate carboxykinase [Acyrthosiphon pisum]	1.38035	2.60331	15015	M_persicae15015a
32	aldehyde dehydrogenase	gi|193617714|ref|XP_001949972.1|PREDICTED: similar to aldehyde dehydrogenase [Acyrthosiphon pisum]	1.37161	2.58759	2450	M_persicae2450b
33	cytochrome family subfamily polypeptide 2	gi|193631857|ref|XP_001943923.1|PREDICTED: similar to cytochrome P450 [Acyrthosiphon pisum]	1.34593	2.5425	1730	M_persicae1730b
						M_persicae1730a
34	alpha-glucosidase	gi|193620149|ref|XP_001952683.1|PREDICTED: similar to alpha-glucosidase [Acyrthosiphon pisum]	1.30244	2.47545	3806	M_persicae3806b
						M_persicae3806a
35	pyruvate kinase	gi|193624987|ref|XP_001947630.1|PREDICTED: similar to pyruvate kinase [Acyrthosiphon pisum]	1.29312	2.45057	7810	M_persicae7810a
36	pyruvate dehydrogenase	gi|193629643|ref|XP_001950931.1|PREDICTED: similar to AGAP004786-PA [Acyrthosiphon pisum]	1.24361	2.39614	1856	M_persicae1856a
						M_persicae1856b
37	fatty acid binding protein	gi|242247153|ref|NP_001156279.1|hypothetical protein LOC100168145 [Acyrthosiphon pisum] >gi|239789953|dbj|BAH71569.1| ACYPI008871 [Acyrthosiphon pisum]	1.23608	2.35567	2165	M_persicae2165b
						M_persicae2165a
38	calcium-transporting atpase sarcoplasmic endoplasmic reticulum type (calcium pump)	gi|193697811|ref|XP_001943129.1|PREDICTED: similar to calcium-transporting atpase sarcoplasmic/endoplasmic reticulum type (calcium pump) [Acyrthosiphon pisum]	1.25758	2.39095	6666	M_persicae6666a
39	cathepsin b-n	gi|51947600|gb|AAU14266.1|cathepsin B-N [Myzus persicae]	1.25677	2.38981	254	M_persicae254b
						M_persicae254a
40	membrane alanyl aminopeptidase n	gi|187179337|ref|NP_001119606.1|membrane alanyl aminopeptidase N [Acyrthosiphon pisum] >gi|90656783|gb|ABD96614.1| membrane alanyl aminopeptidase N [Acyrthosiphon pisum]	1.24559	2.37116	5268	M_persicae5268a
41	chitin deacetylase 1	gi|193584783|ref|XP_001945418.1|PREDICTED: similar to chitin deacetylase 1 [Acyrthosiphon pisum]	1.24015	2.36223	15353	M_persicae15353a
42	6-phosphofructo-2-kinase fructose- -bisphosphatase short form	gi|193697719|ref|XP_001944498.1|PREDICTED: similar to 6-phosphofructo-2-kinase/fructose-2,6-biphosphatase 4 [Acyrthosiphon pisum]	1.21505	2.32149	117	M_persicae117a
43	dead box atp-dependent rna helicase	gi|193615525|ref|XP_001950362.1|PREDICTED: similar to PL10A [Acyrthosiphon pisum]	1.18201	2.26893	4358	M_persicae4358a
44	tropomyosin invertebrate	gi|153792609|ref|NP_001093277.1|tropomyosin isoform 4 [Bombyx mori] >gi|95103006|gb|ABF51444.1| tropomyosin isoform 4 [Bombyx mori]	1.18208	2.26904	6034	M_persicae6034a
45	smell impaired 21F isoform a	gi|193598903|ref|XP_001952605.1|PREDICTED: similar to smell impaired 21F CG4710-PA [Acyrthosiphon pisum]	1.17871	2.26374	6091	M_persicae6091a
46	ribosomal protein s11	gi|193697569|ref|XP_001947361.1|PREDICTED: similar to ADAM metallopeptidase with thrombospondin type 1 motif, 9 preproprotein, partial [Acyrthosiphon pisum]	1.16829	2.24745	8766	M_persicae8766a
47	sugar transporter 1	gi|251736857|gb|ACT10281.1|sugar transporter 1 [Sitobion avenae]	1.17186	2.25302	8316	M_persicae8316a
48	paramyosin long form	gi|193709197|ref|XP_001948420.1|PREDICTED: similar to paramyosin, long form [Acyrthosiphon pisum]	1.15483	2.22664	847	M_persicae847a
						M_persicae847b
49	abc transporter	gi|193664711|ref|XP_001950287.1|PREDICTED: similar to abc transporter [Acyrthosiphon pisum]	1.14606	2.21569	1560	M_persicae1560a
						M_persicae1560b
50	abc transporter	gi|193636433|ref|XP_001950956.1|PREDICTED: similar to abc transporter [Acyrthosiphon pisum]	1.13749	2.19998	7913	M_persicae7913a
51	smell impaired 21_isoform a	gi|193598903|ref|XP_001952605.1|PREDICTED: similar to smell impaired 21F CG4710-PA [Acyrthosiphon pisum]	1.13386	2.19506	1338	M_persicae1338b
						M_persicae1338a
52	glutathione s-transferase	gi|193636685|ref|XP_001946604.1|PREDICTED: similar to glutathione S-transferase-like protein isoform 2 [Acyrthosiphon pisum] >gi|193636687|ref|XP_001946539.1| PREDICTED: similar to glutathione S-transferase-like protein isoform 1 [Acyrthosiphon pisum]	1.13408	2.19478	1196	M_persicae1196a
53	alpha-glucosidase	gi|193620149|ref|XP_001952683.1|PREDICTED: similar to alpha-glucosidase [Acyrthosiphon pisum]	1.12868	2.18658	8554	M_persicae8554a
54	carboxylase:pyruvate acetyl-coa propionyl-coa	gi|193641141|ref|XP_001944200.1|PREDICTED: similar to carboxylase:pyruvate/acetyl-coa/propionyl-coa [Acyrthosiphon pisum]	1.12806	2.18706	1020	M_persicae1020a
						M_persicae1020b
55	Peptidylprolyl isomerase isoform b	gi|110760352|ref|XP_393684.3|PREDICTED: similar to CG8709-PA [Apis mellifera]	1.12131	2.17545	5215	M_persicae5215a
56	trifunctional enzyme beta subunit (tp-beta)	gi|193652756|ref|XP_001943983.1|PREDICTED: similar to trifunctional enzyme beta subunit (tp-beta) [Acyrthosiphon pisum]	1.12722	2.18438	691	M_persicae691b
57	mgc82850 protein	gi|193634299|ref|XP_001944859.1|PREDICTED: similar to MGC82850 protein [Acyrthosiphon pisum]	1.12	2.17	884	M_persicae884a
						M_persicae884b
58	tpa_inf: cathepsin b	gi|161343867|tpg|DAA06114.1|TPA_inf: cathepsin B [Myzus persicae]	1.10112	2.14521	3004	M_persicae3004a
59	pyrroline-5-carboxylate reductase	gi|242247397|ref|NP_001156103.1|hypothetical protein LOC100161005 [Acyrthosiphon pisum] >gi|239787990|dbj|BAH70693.1| ACYPI002263 [Acyrthosiphon pisum]	1.10271	2.14758	395	M_persicae395b
						M_persicae395a
60	heat shock 70 kd protein cognate	gi|242397408|ref|NP_001156420.1|heat shock protein cognate 3 [Acyrthosiphon pisum]	1.10566	2.15197	8667	M_persicae8667a
61	myosin heavy nonmuscle or smooth muscle	gi|193624646|ref|XP_001952092.1|PREDICTED: similar to muscle myosin heavy chain isoform 1 [Acyrthosiphon pisum]	1.09895	2.14199	627	M_persicae627a
62	rgs-gaip interacting protein gipc	gi|193660949|ref|XP_001943777.1|PREDICTED: similar to AGAP007674-PB [Acyrthosiphon pisum]	1.09071	2.12987	3723	M_persicae3723b
						M_persicae3723a
63	glutathione s-transferase	gi|193636685|ref|XP_001946604.1|PREDICTED: similar to glutathione S-transferase-like protein isoform 2 [Acyrthosiphon pisum] >gi|193636687|ref|XP_001946539.1| PREDICTED: similar to glutathione S-transferase-like protein isoform 1 [Acyrthosiphon pisum]	1.0938	2.13435	4744	M_persicae4744a
64	tropomyosin 1 isoform b	gi|66500396|ref|XP_623393.1|PREDICTED: similar to Tropomyosin 1 CG4898-PL, isoform L [Apis mellifera]	1.09313	2.13336	3546	M_persicae3546a
65	tpa_inf: cathepsin b	gi|161343867|tpg|DAA06114.1|TPA_inf: cathepsin B [Myzus persicae]	1.08587	2.12266	3002	M_persicae3002b
66	phosphoenolpyruvate carboxykinase 1	gi|193699939|ref|XP_001949386.1|PREDICTED: similar to phosphoenolpyruvate carboxykinase [Acyrthosiphon pisum]	1.07592	2.10807	9824	M_persicae9824a
67	fatty acid synthase	gi|193695213|ref|XP_001945190.1|PREDICTED: similar to CG3523 CG3523-PA [Acyrthosiphon pisum]	1.07878	2.11225	5108	M_persicae5108a
68	eukaryotic translation initiation factor 4	gi|193603617|ref|XP_001950573.1|PREDICTED: similar to eukaryotic translation initiation factor 4, gamma 2b, partial [Acyrthosiphon pisum]	1.06832	2.09881	1495	M_persicae1495b
						M_persicae1495a
69	hexokinase	gi|193643477|ref|XP_001949411.1|PREDICTED: similar to Hexokinase A CG3001-PA [Acyrthosiphon pisum]	1.06832	2.09881	3393	M_persicae3393b
						M_persicae3393a
70	eukaryotic translation initiation factor subunit 9	gi|193702201|ref|XP_001944064.1|PREDICTED: similar to eIF3-S9 [Acyrthosiphon pisum]	1.07283	2.10356	2654	M_persicae2654a
71	ebna2 binding protein p100	gi|193688302|ref|XP_001943357.1|PREDICTED: similar to ebna2 binding protein P100 [Acyrthosiphon pisum]	1.06742	2.09568	3627	M_persicae3627b
72	acyl-coenzyme a very long chain	gi|193641185|ref|XP_001949624.1|PREDICTED: similar to acyl-coa dehydrogenase [Acyrthosiphon pisum]	1.06252	2.0888	1524	M_persicae1524b
						M_persicae1524a
73	cytochrome p450 cyp6ax1 protein	gi|193598913|ref|XP_001943150.1|PREDICTED: similar to cytochrome p450 [Acyrthosiphon pisum]	1.05327	2.07523	3931	M_persicae3931b
74	PREDICTED: similar to saposin [Acyrthosiphon pisum]	gi|193582618|ref|XP_001945417.1|PREDICTED: similar to saposin [Acyrthosiphon pisum]	1.05937	2.08403	7922	M_persicae7922a
75	nhl repeat-containing	gi|193681167|ref|XP_001944980.1|PREDICTED: similar to tripartite motif protein trim2,3, partial [Acyrthosiphon pisum]	1.05454	2.07709	2794	M_persicae2794a
						M_persicae2794b
76	membrane alanyl aminopeptidase n	gi|193713823|ref|XP_001944286.1|PREDICTED: similar to CG31445 CG31445-PA, partial [Acyrthosiphon pisum]	1.05117	2.07221	3299	M_persicae3299b
						M_persicae3299a
77	hu li tai isoform d	gi|193615505|ref|XP_001948434.1|PREDICTED: similar to adducin [Acyrthosiphon pisum]	1.04923	2.07043	2235	M_persicae2235b
						M_persicae2235a
78	signal peptide peptidase	gi|193673846|ref|XP_001949884.1|PREDICTED: similar to signal peptide peptidase [Acyrthosiphon pisum]	1.0526	2.07427	7762	M_persicae7762a
79	cytochrome p450 cyp6ax1 protein	gi|193671582|ref|XP_001952450.1|PREDICTED: similar to cytochrome P450 CYP6AX1 protein [Acyrthosiphon pisum]	1.05001	2.07054	6957	M_persicae6957a
80	amino acid transporter	gi|193681083|ref|XP_001944922.1|PREDICTED: similar to amino acid transporter [Acyrthosiphon pisum]	1.04172	2.05868	6287	M_persicae6287a
81	rasputin cg9412-pb	gi|193599206|ref|XP_001946593.1|PREDICTED: similar to rasputin CG9412-PB [Acyrthosiphon pisum]	1.03936	2.05532	473	M_persicae473b
82	adp atp translocase	gi|193662230|ref|XP_001948359.1|PREDICTED: similar to putative ADP/ATP translocase [Acyrthosiphon pisum] >gi|193688304|ref|XP_001943517.1| PREDICTED: similar to putative ADP/ATP translocase [Acyrthosiphon pisum] >gi|239789920|dbj|BAH71555.1| ACYPI000784 [Acyrthosiphon pisum]	1.04446	2.06259	3943	M_persicae3943a
83	sodium-dependent excitatory amino acid transporter	gi|193676281|ref|XP_001945508.1|PREDICTED: similar to Excitatory amino acid transporter 2 CG3159-PA [Acyrthosiphon pisum]	1.04012	2.0564	6024	M_persicae6024a
84	galactose-1-phosphate uridylyltransferase	gi|193659718|ref|XP_001943396.1|PREDICTED: similar to galactose-1-phosphate uridylyltransferase [Acyrthosiphon pisum]	1.03247	2.04552	3714	M_persicae3714b
85	cathepsin b-n	gi|193654855|ref|XP_001943173.1|PREDICTED: similar to cathepsin B-N [Acyrthosiphon pisum]	1.03643	2.05114	6594	M_persicae6594a
86	alcohol iron 1	gi|193627234|ref|XP_001952147.1|PREDICTED: similar to NAD-dependent methanol dehydrogenase [Acyrthosiphon pisum]	1.03547	2.04989	15	M_persicae15bP4
						M_persicae15bP3
						M_persicae15bP1
						M_persicae15bP2
						M_persicae15bP9
						M_persicae15bP5
						M_persicae15bP7
						M_persicae15bP10
87	metalloprotease m41 ftsh	gi|193582371|ref|XP_001950696.1|PREDICTED: similar to AGAP006949-PA [Acyrthosiphon pisum]	1.03279	2.04598	1733	M_persicae1733b
88	dna topoisomerase gyrase	gi|193676340|ref|XP_001948540.1|PREDICTED: similar to DNA topoisomerase/gyrase [Acyrthosiphon pisum]	1.03877	2.05448	7884	M_persicae7884a
89	iron regulatory protein 1b	gi|193631957|ref|XP_001952191.1|PREDICTED: similar to aconitase [Acyrthosiphon pisum]	1.02605	2.03644	7361	M_persicae7361a
90	moesin ezrin radixin	gi|122920502|pdb|2I1J|AChain A, Moesin From Spodoptera Frugiperda At 2.1 Angstroms Resolution >gi|122920505|pdb|2I1K|A Chain A, Moesin From Spodoptera Frugiperda Reveals The Coiled-Coil Domain At 3.0 Angstrom Resolution >gi|118133213|gb|ABK60307.1| moesin [Spodoptera frugiperda]	1.02951	2.04133	6819	M_persicae6819a
91	monoacylglycerol o-acyltransferase 2	gi|240848525|ref|NP_001155383.1|hypothetical protein LOC100158996 [Acyrthosiphon pisum] >gi|239791924|dbj|BAH72365.1| ACYPI000410 [Acyrthosiphon pisum]	1.02181	2.03046	3613	M_persicae3613b
92	nitrilase member 2	gi|240849577|ref|NP_001155579.1|hypothetical protein LOC100163597 [Acyrthosiphon pisum] >gi|239789076|dbj|BAH71185.1| ACYPI004672 [Acyrthosiphon pisum]	1.02372	2.03315	1141	M_persicae1141b
93	acid phosphatase 1	gi|193664563|ref|XP_001947030.1|PREDICTED: similar to putative acid phosphatase 1 [Acyrthosiphon pisum]	1.01107	2.0154	5258	M_persicae5258a
94	legumain	gi|193678991|ref|XP_001943941.1|PREDICTED: similar to Legumain precursor (Asparaginyl endopeptidase) (Protease, cysteine 1) [Acyrthosiphon pisum]	1.00632	2.00879	2404	M_persicae2404b
95	cytochrome p450 cyp6ax1 protein	gi|193657143|ref|XP_001948488.1|PREDICTED: similar to cytochrome P450 CYP6AX1 protein [Acyrthosiphon pisum]	1.60695	3.04608	5173	M_persicae5173a
96	cytochrome p450 cyp6ax1 protein	gi|193657143|ref|XP_001948488.1|PREDICTED: similar to cytochrome P450 CYP6AX1 protein [Acyrthosiphon pisum]	1.97361	3.9275	497	M_persicae497b
						M_persicae497a
97	cytochrome p450	gi|193599086|ref|XP_001945361.1|PREDICTED: similar to cytochrome P450 [Acyrthosiphon pisum]	1.03887	2.05461	1528	M_persicae1528b
98	myo-inositol oxygenase	gi|193629557|ref|XP_001950796.1|PREDICTED: similar to myo-inositol oxygenase [Acyrthosiphon pisum]	1.99107	3.9755	2734	M_persicae2734a
						M_persicae2734b
99	nonstructural protein	gi|33235700|ref|NP_874376.1|putative nonstructural protein NS-1 [Myzus persicae densovirus] >gi|27435584|gb|AAN41665.1| putative nonstructural protein NS-1 [Myzus persicae densovirus]	1.46322	2.76108	3320	M_persicae3320b
						M_persicae3320a
100	cral trio domain-containing protein	gi|193636468|ref|XP_001945548.1|PREDICTED: similar to CRAL/TRIO domain-containing protein [Acyrthosiphon pisum]	1.42137	2.67864	3160	M_persicae3160b
						M_persicae3160a
101	agap005738- partial	gi|193659586|ref|XP_001950615.1|PREDICTED: similar to AGAP005738-PA, partial [Acyrthosiphon pisum]	1.36808	2.58127	5256	M_persicae5256a
102	protein takeout	gi|193645779|ref|XP_001950683.1|PREDICTED: similar to AGAP012703-PA [Acyrthosiphon pisum]	1.34382	2.53823	1452	M_persicae1452a
						M_persicae1452b
103	probable salivary maltase precursor	gi|187097094|ref|NP_001119607.1|sucrase [Acyrthosiphon pisum] >gi|81159208|gb|ABB55878.1| sucrase [Acyrthosiphon pisum]	1.2485	2.37595	8379	M_persicae8379a
104	monocarboxylate transporter	gi|193643429|ref|XP_001944255.1|PREDICTED: similar to monocarboxylate transporter [Acyrthosiphon pisum]	1.24586	2.3716	6198	M_persicae6198a
105	lamina ancestor	gi|193648093|ref|XP_001948862.1|PREDICTED: similar to Putative phospholipase B-like 2 precursor (Lamina ancestor homolog 2) (LAMA-like protein 2) (76 kDa protein) (p76) (66.3 kDa protein) [Acyrthosiphon pisum]	1.20242	2.30125	9248	M_persicae9248a
106	sec-23 interacting protein p125	gi|193718441|ref|XP_001950294.1|PREDICTED: similar to sec-23 interacting protein P125 [Acyrthosiphon pisum]	1.19654	2.29189	5283	M_persicae5283a
107	androgen-induced 1	gi|260786695|ref|XP_002588392.1|hypothetical protein BRAFLDRAFT_274895 [Branchiostoma floridae] >gi|229273554|gb|EEN44403.1| hypothetical protein BRAFLDRAFT_274895 [Branchiostoma floridae]	1.17326	2.25521	15283	M_persicae15283a
108	aldolase	gi|52630947|gb|AAU84937.1|putative fructose 1,6-bisphosphate aldolase [Toxoptera citricida]	1.1294	2.18767	1692	M_persicae1692b
109	nucleolar gtp-binding protein	gi|193713712|ref|XP_001952048.1|PREDICTED: similar to Probable nucleolar GTP-binding protein 1 [Acyrthosiphon pisum]	1.1115	2.16071	5893	M_persicae5893a
110	cytochrome p450 cyp6ax1 protein	gi|193657145|ref|XP_001948581.1|PREDICTED: similar to cytochrome P450 CYP6AX1 protein [Acyrthosiphon pisum]	1.73	3.31	3799	M_persicae3799a
111	isoform b	gi|193615507|ref|XP_001948189.1|PREDICTED: similar to CG32112 CG32112-PB [Acyrthosiphon pisum]	1.09045	2.12941	5677	M_persicae5677a
112	alpha-glucosidase	gi|193620151|ref|XP_001952691.1|PREDICTED: similar to alpha-glucosidase [Acyrthosiphon pisum]	1.08428	2.12032	6126	M_persicae6126a
113	transglutaminase	gi|193709326|ref|XP_001944344.1|PREDICTED: similar to transglutaminase [Acyrthosiphon pisum]	1.081	2.11551	5938	M_persicae5938a
114	juvenile hormone esterase	gi|193610684|ref|XP_001950273.1|PREDICTED: similar to juvenile hormone esterase [Acyrthosiphon pisum]	1.06358	2.09011	15013	M_persicae15013a
115	heat shock protein 70	gi|193688192|ref|XP_001951386.1|PREDICTED: similar to heat shock cognate 70 protein [Acyrthosiphon pisum]	1.03294	2.04619	15349	M_persicae15349a
116	alpha-glucosidase	gi|193620149|ref|XP_001952683.1|PREDICTED: similar to alpha-glucosidase [Acyrthosiphon pisum]	1.03261	2.04572	3435	M_persicae3435a
117	asparagine synthetase	gi|193716253|ref|XP_001943429.1|PREDICTED: similar to asparagine synthetase [Acyrthosiphon pisum]	2.4174	5.34208	9752	M_persicae9752a
118	secreted salivary peptide	gi|193652427|ref|XP_001944259.1|PREDICTED: similar to putative secreted salivary peptide [Acyrthosiphon pisum]	2.10274	4.29532	3597	M_persicae3597a
						M_persicae3597b
119	aspartate 1-decarboxylase	gi|193596571|ref|XP_001950847.1|PREDICTED: similar to aspartate 1-decarboxylase [Acyrthosiphon pisum]	1.90778	3.7523	15323	M_persicae15323a
120	PREDICTED: hypothetical protein [Acyrthosiphon pisum]	gi|193671765|ref|XP_001946104.1|PREDICTED: hypothetical protein [Acyrthosiphon pisum]	1.90642	3.74999	2273	M_persicae2273b
	PREDICTED: hypothetical protein [Acyrthosiphon pisum]	gi|193671765|ref|XP_001946104.1|PREDICTED: hypothetical protein [Acyrthosiphon pisum]	1.90642	3.74999		M_persicae2273a
121	PREDICTED: hypothetical protein [Acyrthosiphon pisum]	gi|193671765|ref|XP_001946104.1|PREDICTED: hypothetical protein [Acyrthosiphon pisum]	1.80397	3.49381	1636	M_persicae1636b
	PREDICTED: hypothetical protein [Acyrthosiphon pisum]	gi|193671765|ref|XP_001946104.1|PREDICTED: hypothetical protein [Acyrthosiphon pisum]	1.80397	3.49381	1636	M_persicae1636a
122	PREDICTED: hypothetical protein [Acyrthosiphon pisum]	gi|193632090|ref|XP_001942647.1|PREDICTED: hypothetical protein [Acyrthosiphon pisum]	1.62665	3.08796	4184	M_persicae4184a
123	agap005738- partial	gi|193659586|ref|XP_001950615.1|PREDICTED: similar to AGAP005738-PA, partial [Acyrthosiphon pisum]	1.6208	3.07546	8082	M_persicae8082a
124	cg32580 cg32580-pa	gi|193617839|ref|XP_001951165.1|PREDICTED: similar to CG32580 CG32580-PA [Acyrthosiphon pisum]	1.58674	3.0037	4530	M_persicae4530a
125	agap005738- partial	gi|193659586|ref|XP_001950615.1|PREDICTED: similar to AGAP005738-PA, partial [Acyrthosiphon pisum]	1.56276	2.95418	1978	M_persicae1978a
	agap005738- partial	gi|193659586|ref|XP_001950615.1|PREDICTED: similar to AGAP005738-PA, partial [Acyrthosiphon pisum]	1.56276	2.95418	1978	M_persicae1978b
126	fgf receptor	gi|193662140|ref|XP_001951435.1|PREDICTED: similar to FGF receptor [Acyrthosiphon pisum]	1.47168	2.77345	6186	M_persicae6186a
127	protein takeout	gi|193636635|ref|XP_001950829.1|PREDICTED: similar to conserved hypothetical protein [Acyrthosiphon pisum]	1.41913	2.68233	164	M_persicae164b
	protein takeout	gi|193636635|ref|XP_001950829.1|PREDICTED: similar to conserved hypothetical protein [Acyrthosiphon pisum]	1.41913	2.68233	164	M_persicae164a
128	PREDICTED: hypothetical protein [Acyrthosiphon pisum]	gi|193580006|ref|XP_001943898.1|PREDICTED: hypothetical protein [Acyrthosiphon pisum]	1.40832	2.65429	5956	M_persicae5956a
129	cytochrome p450 cyp6ax1 protein	gi|193657145|ref|XP_001948581.1|PREDICTED: similar to cytochrome P450 CYP6AX1 protein [Acyrthosiphon pisum]	1.40285	2.65227	3798	M_persicae3798b
	cytochrome p450 cyp6ax1 protein	gi|193657145|ref|XP_001948581.1|PREDICTED: similar to cytochrome P450 CYP6AX1 protein [Acyrthosiphon pisum]	1.40285	2.65227	3798	M_persicae3798a
130	cg5892 cg5892-pa	gi|193716141|ref|XP_001944456.1|PREDICTED: similar to CG5892 CG5892-PA [Acyrthosiphon pisum]	1.36171	2.5699	4790	M_persicae4790a
131	PREDICTED: hypothetical protein [Acyrthosiphon pisum]	gi|193580006|ref|XP_001943898.1|PREDICTED: hypothetical protein [Acyrthosiphon pisum]	1.31273	2.48411	845	M_persicae845a
132	cytochrome p450 cyp6ax1 protein	gi|193587097|ref|XP_001948421.1|PREDICTED: similar to cytochrome P450 CYP6AX1 protein [Acyrthosiphon pisum]	1.29391	2.45192	9095	M_persicae9095a
133	glucosyl glucuronosyl transferases	gi|193603790|ref|XP_001951234.1|PREDICTED: similar to glucosyl/glucuronosyl transferases [Acyrthosiphon pisum]	1.27425	2.41873	8298	M_persicae8298a
134	cytochrome p450 cyp6ax1 protein	gi|193657145|ref|XP_001948581.1|PREDICTED: similar to cytochrome P450 CYP6AX1 protein [Acyrthosiphon pisum]	1.23081	2.34699	9584	M_persicae9584a
135	hypothetical protein LOC100160919 [Acyrthosiphon pisum]	gi|240848927|ref|NP_001155467.1|hypothetical protein LOC100160919 [Acyrthosiphon pisum] >gi|239792304|dbj|BAH72509.1| ACYPI002185 [Acyrthosiphon pisum]	1.1947	2.28898	3831	M_persicae3831a
136	cg32486 cg32486-pd	gi|193704765|ref|XP_001948062.1|PREDICTED: similar to CG32486 CG32486-PD [Acyrthosiphon pisum]	1.18969	2.28107	4277	M_persicae4277b
	cg32486 cg32486-pd	gi|193704765|ref|XP_001948062.1|PREDICTED: similar to CG32486 CG32486-PD [Acyrthosiphon pisum]	1.18969	2.28107	4277	M_persicae4277a
137	abc transporter	gi|193664711|ref|XP_001950287.1|PREDICTED: similar to abc transporter [Acyrthosiphon pisum]	1.18914	2.28017	2478	M_persicae2478b
138	juvenile hormone-inducible protein 26	gi|193580123|ref|XP_001945201.1|PREDICTED: similar to Juvenile hormone-inducible protein, putative [Acyrthosiphon pisum]	1.16494	2.24224	4709	M_persicae4709a
139	forkhead box transcription factor subgroup n1	gi|193584680|ref|XP_001950901.1|PREDICTED: similar to forkhead box transcription factor subgroup N1 [Acyrthosiphon pisum]	1.15074	2.22045	1617	M_persicae1617b
	forkhead box transcription factor subgroup n1	gi|193584680|ref|XP_001950901.1|PREDICTED: similar to forkhead box transcription factor subgroup N1 [Acyrthosiphon pisum]	1.15074	2.22045	1617	M_persicae1617a
140	ACYPI008569 [Acyrthosiphon pisum]	gi|239789136|dbj|BAH71213.1|ACYPI008569 [Acyrthosiphon pisum]	1.14378	2.20959	1770	M_persicae1770b
141	cytochrome p450 cyp6ax1 protein	gi|193657143|ref|XP_001948488.1|PREDICTED: similar to cytochrome P450 CYP6AX1 protein [Acyrthosiphon pisum]	1.13536	2.19839	749	M_persicae749a
	cytochrome p450 cyp6ax1 protein	gi|193657143|ref|XP_001948488.1|PREDICTED: similar to cytochrome P450 CYP6AX1 protein [Acyrthosiphon pisum]	1.13536	2.19839	749	M_persicae749b
142	variable membrane protein	gi|193718475|ref|XP_001952012.1|PREDICTED: similar to variable membrane protein precursor, putative [Acyrthosiphon pisum]	1.12754	2.18485	7463	M_persicae7463a
143	variable membrane protein	gi|193718475|ref|XP_001952012.1|PREDICTED: similar to variable membrane protein precursor, putative [Acyrthosiphon pisum]	1.11656	2.16829	9763	M_persicae9763a
144	PREDICTED: similar to angiomotin [Acyrthosiphon pisum]	gi|193681035|ref|XP_001948411.1|PREDICTED: similar to angiomotin [Acyrthosiphon pisum]	1.09327	2.13357	1980	M_persicae1980a
145	PREDICTED: similar to glycogenin [Acyrthosiphon pisum]	gi|193652491|ref|XP_001947997.1|PREDICTED: similar to glycogenin [Acyrthosiphon pisum]	1.06715	2.0953	7425	M_persicae7425a
146	PREDICTED: hypothetical protein [Acyrthosiphon pisum]	gi|193580006|ref|XP_001943898.1|PREDICTED: hypothetical protein [Acyrthosiphon pisum]	1.05711	2.08076	15413	M_persicae15413a
147	livin inhibitor of partial	gi|221132459|ref|XP_002158469.1|PREDICTED: hypothetical protein [Hydra magnipapillata]	1.03892	2.0547	6939	M_persicae6939a
148	proteophosphoglycan ppg1	gi|193657490|ref|XP_001948991.1|PREDICTED: similar to proteophosphoglycan ppg1 [Acyrthosiphon pisum]	1.01971	2.02751	4067	M_persicae4067b
149	cg34417 cg34417-pd	gi|193603366|ref|XP_001943701.1|PREDICTED: similar to CG34417 CG34417-PD [Acyrthosiphon pisum]	1.0164	2.02286	3608	M_persicae3608b
150	glucose transporter	gi|193659702|ref|XP_001950963.1|PREDICTED: similar to glucose transporter [Acyrthosiphon pisum]	1.01441	2.02008	15295	M_persicae15295a
151	hypothetical protein AaeL_AAEL004803 [Aedes aegypti]	gi|157107584|ref|XP_001649845.1|hypothetical protein AaeL_AAEL004803 [Aedes aegypti] >gi|108879542|gb|EAT43767.1| conserved hypothetical protein [Aedes aegypti]	1.01256	2.01749	1755	M_persicae1755a
152	Unknown protein		2.02695	4.07544	8424	M_persicae8424a
153	Unknown protein		1.92197	3.78941	15032	M_persicae15032a
154	Unknown protein		1.86664	3.64682	9070	M_persicae9070a
155	Unknown protein		1.79201	3.46296	4682	M_persicae4682a
156	Unknown protein		1.72318	3.30884	3421	M_persicae3421a
						M_persicae3421b
157	Unknown protein		1.63237	3.10022	9067	M_persicae9067a
158	Unknown protein		1.49078	2.81041	15278	M_persicae15278a
159	Unknown protein		1.43408	2.7021	9015	M_persicae9015a
160	Unknown protein		1.41895	2.67392	6327	M_persicae6327a
161	Unknown protein		1.32134	2.49898	840	M_persicae840b
						M_persicae840a
162	Unknown protein		1.31807	2.49333	4334	M_persicae4334a
163	Unknown protein		1.31396	2.48671	3616	M_persicae3616b
						M_persicae3616a
164	Unknown protein		1.29927	2.46108	1208	M_persicae1208b
						M_persicae1208a
165	Unknown protein		1.28569	2.43799	9592	M_persicae9592a
166	Unknown protein		1.25885	2.3931	448	M_persicae448b
						M_persicae448a
167	Unknown protein		1.2186	2.32721	9830	M_persicae9830a
168	Unknown protein		1.19099	2.28309	8225	M_persicae8225a
169	Unknown protein		1.18025	2.26616	15439	M_persicae15439a
170	Unknown protein		1.15763	2.23091	8707	M_persicae8707a
171	Unknown protein		1.11837	2.17102	6913	M_persicae6913a
172	Unknown protein		1.10832	2.15595	9516	M_persicae9516a
173	Unknown protein		1.10067	2.14454	15390	M_persicae15390a
174	Unknown protein		1.09091	2.13008	559	M_persicae559b
175	Unknown protein		1.08437	2.12045	8385	M_persicae8385a
176	Unknown protein		1.07444	2.1059	130	M_persicae130a
177	Unknown protein		1.0641	2.09087	15412	M_persicae15412a
178	Unknown protein		1.06201	2.08785	15040	M_persicae15040a
179	Unknown protein		1.04978	2.07022	7447	M_persicae7447a
180	Unknown protein		1.03887	2.05462	2695	M_persicae2695b
181	Unknown protein		1.01707	2.02381	4663	M_persicae4663a
182	Unknown protein		1.01046	2.01456	1668	M_persicae1668a
183	Unknown protein		1.00429	2.00596	4706	M_persicae4706a

## Sheet: positive significant in "SR"
	Description	Hit Description	Log2 FC mean	Fold change	ContigID	Probe name
1	cytochrome p450	gi|193713785|ref|XP_001947768.1|PREDICTED: similar to cytochrome P450 [Acyrthosiphon pisum]	1.47	2.94	2519	M_persicae2519b
						M_persicae2519a
2	protoheme ix farnesyltransferase	gi|15617066|ref|NP_240279.1|protohaeme IX farnesyltransferase [Buchnera aphidicola str. APS (Acyrthosiphon pisum)] >gi|219681818|ref|YP_002468204.1| protoheme IX farnesyltransferase [Buchnera aphidicola str. 5A (Acyrthosiphon pisum)] >gi|219682373|ref|YP_002468757.1| protoheme IX farnesyltransferase [Buchnera aphidicola str. Tuc7 (Acyrthosiphon pisum)] >gi|257471520|ref|ZP_05635519.1| protoheme I…	1.46	2.75108	9124	M_persicae9124a
3	heat shock protein 70	gi|193647903|ref|XP_001945786.1|PREDICTED: similar to heat shock protein 70 [Acyrthosiphon pisum]	1.36113	2.56886	6029	M_persicae6029a
4	cytochrome p450	gi|193657315|ref|XP_001944487.1|PREDICTED: similar to cytochrome P450 [Acyrthosiphon pisum]	1.30075	2.46356	1504	M_persicae1504b
						M_persicae1504a
5	nonstructural protein ns-1	gi|33235700|ref|NP_874376.1|putative nonstructural protein NS-1 [Myzus persicae densovirus] >gi|27435584|gb|AAN41665.1| putative nonstructural protein NS-1 [Myzus persicae densovirus]	1.26	2.39496	3321	M_persicae3321b
						M_persicae3321a
6	heat shock protein 70	gi|193647903|ref|XP_001945786.1|PREDICTED: similar to heat shock protein 70 [Acyrthosiphon pisum]	1.21	2.31338	8669	M_persicae8669a
7	tpa_inf: cathepsin b	gi|51947600|gb|AAU14266.1|cathepsin B-N [Myzus persicae]	1.19899	2.29578	256	M_persicae256a
						M_persicae256b
8	cuticular protein	gi|240848841|ref|NP_001155592.1|hypothetical protein LOC100163891 [Acyrthosiphon pisum] >gi|239788758|dbj|BAH71043.1| ACYPI004943 [Acyrthosiphon pisum]	1.12694	2.18395	10027	M_persicae10027a
9	tpa_inf: cathepsin b	gi|161343867|tpg|DAA06114.1|TPA_inf: cathepsin B [Myzus persicae]	1.05608	2.07928	3002	M_persicae3002b
10	cuticular protein	gi|193647875|ref|XP_001945170.1|PREDICTED: similar to cuticular protein [Acyrthosiphon pisum]	0.997907	1.9971	4497	M_persicae4497a
11	tpa_inf: cathepsin b	gi|161343867|tpg|DAA06114.1|TPA_inf: cathepsin B [Myzus persicae]	0.989692	1.98576	6891	M_persicae6891a
12	zinc mym domain containing 1	gi|193704454|ref|XP_001951785.1|PREDICTED: similar to zinc finger MYM-type protein 1, partial [Acyrthosiphon pisum]	1.31752	2.49238	2558	M_persicae2558a
						M_persicae2558b
13	protein	gi|193704454|ref|XP_001951785.1|PREDICTED: similar to zinc finger MYM-type protein 1, partial [Acyrthosiphon pisum]	1.27574	2.42123	4963	M_persicae4963a
14	PREDICTED: hypothetical protein [Acyrthosiphon pisum]	gi|193620265|ref|XP_001942551.1|PREDICTED: hypothetical protein [Acyrthosiphon pisum]	1.03	2.04202	15193	M_persicae15193a
15	Unknown protein		1.48	2.78949	8424	M_persicae8424a
16	Unknown protein		1.42	2.67586	3421	M_persicae3421b
						M_persicae3421a
17	Unknown protein		1.18595	2.27514	5014	M_persicae5014a

## Sheet: positive significant in "MR"
	Description	Hit Description	Log2 FC mean	Fold change	ContigID	Probe name
1	yellow protein	gi|193683309|ref|XP_001945133.1|PREDICTED: similar to yellow-like protein, partial [Acyrthosiphon pisum]	3.09304	8.53295	6351	M_persicae6351a
2	guanine nucleotide-binding protein subunit beta 1	gi|193596402|ref|XP_001947878.1|PREDICTED: similar to heterotrimeric guanine nucleotide-binding protein beta subunit [Acyrthosiphon pisum]	1.18998	2.28374	1180	M_persicae1180a
						M_persicae1180b
3	histone h3	gi|193683706|ref|XP_001947040.1|PREDICTED: similar to histone h3 methyltransferase, partial [Acyrthosiphon pisum]	1.05564	2.07864	6961	M_persicae6961a
4	eukaryotic translation initiation factor 4 3	gi|193657071|ref|XP_001945066.1|PREDICTED: similar to eukaryotic translation initiation factor 4 gamma, 3 [Acyrthosiphon pisum]	1.08574	2.12247	2227	M_persicae2227b
5	PREDICTED: similar to outspread [Acyrthosiphon pisum]	gi|193627513|ref|XP_001944135.1|PREDICTED: similar to outspread [Acyrthosiphon pisum]	1.05339	2.07539	7923	M_persicae7923a
6	Unknown protein		1.05	2.28	774	M_persicae774a
						M_persicae774b
7	Unknown protein		0.999162	1.99884	6605	M_persicae6605a
