# Supplementary material for: Insecticide Resistance Mechanisms in the Green Peach Aphid Myzus persicae (Hemiptera: Aphididae) I: A Transcriptomic Survey
Source: PLoS One. 2012 Jun 7;7(6):e36366. doi: 10.1371/journal.pone.0036366 (PMC3369866; doi:10.1371/journal.pone.0036366)
Supplement: Table S2 — Gene expression results for microarray and RT-qPCR methodologies. (XLSX) [file pone.0036366.s002.xlsx]

## Sheet: Gene expression Correlation 
			Technique
Contig name	Gene Description	Genotype	Microarray	RT-qPCR (new RNA)	RT-qPCR (same RNA)
M_persicae6029	Heat shock protein 70	S	2.46 ± 0.03*	1.84 ± 0.25	1,78 ± 0.27
		SR	1.37 ± 0.01*	1.44 ± 0.01	1.38 ± 0.21
		MR	0.05 ± 0.01	-0.63 ± 0.28	-0.16 ± 0.16
M_persicae720	Carboxylesterase type E4/FE4	S	2.3 ± 0.07*	0.72 ± 0.33	1.67 ± 0.14
		SR	0.15 ± 0.01	0.42 ± 0.30	0.25 ± 0.26
		MR	-0.72 ± 0.01	-0.15 ± 0.34	-0.32 ± 0.12
M_persicae497	Cytochrome p450 family CYP6CYP3	S	1.97 ± 0.01*	0.63 ± 0.16	1.46 ± 0.23
		SR	0.24 ± 0.14	0.65 ± 0.20	0.16 ± 0.13
		MR	0.28 ± 0.03	-0.15 ± 0.23	-1.98 ± 0.29
M_persicae1180	Heterotrimeric guanine nucleotide-binding protein	S	0.92 ± 0.03	0.12 ± 0.31
		SR	-1.04 ± 0.04	-0.14 ± 0.27
		MR	1.19 ± 0.06*	-0.47 ± 0.30
M_persicae1196	Glutathione S-transferase	S	1.13 ± 0.40*	1.50 ± 0.21
		SR	0.30 ± 0.24	1.96 ± 0.21
		MR	-1.08 ± 0.31	0.35 ± 0.22
M_persicae256	Cathepsin B clade N	S	1,49 ± 0.04*	2.10 ± 0.26
		SR	1.20 ± 0.05*	0.96 ± 0.32
		MR	-3.8 ± 0.12*	-0.36 ± 0.34
M_persicae2519	Cytochrome p450 family CYP4	S	0.19 ± 0.03	1.74 ± 0.17
		SR	1.47 ± 0.02*	2.02 ± 0.23
		MR	-0.14 0.02	-0.58 ± 0.34
