# Supplementary material for: Insecticide Resistance Mechanisms in the Green Peach Aphid Myzus persicae (Hemiptera: Aphididae) I: A Transcriptomic Survey
Source: PLoS One. 2012 Jun 7;7(6):e36366. doi: 10.1371/journal.pone.0036366 (PMC3369866; doi:10.1371/journal.pone.0036366)
Supplement: Table S3 — Primers and probes used for insecticide resistance characterization. (XLSX) [file pone.0036366.s003.xlsx]

## Sheet: Allelic Discrimination 
MACE Mutation
Primers	MACE 1 (for)	GCGCTTTTCTTGACGATTATCCT
	MACE 2 (rev)	ACCACCACGTTTTCCTCCTTT
Probe	MACE-S:	VIC-AGGGTTACTATTCAATATTT-MGBNFQ
	MACE-R:	FAM-AGAGGGTTACTATTTTATATTT-MGBNFQ
kdr Mutation
Primers	kdr 1 (for)	CCATTCTTCTTGGCTACGTTGTC
	kdr 2 (rev)	CCGAGTAGTACATATTTATCATTCAT
Probe	kdr-S:	FAM-ACCACGAGGTTACC-MGBNFQ
	kdr-R:	VIC-ATACCACGAAGTTACC-MGBNFQ
super-kdr Mutation
Primers	super-kdr 1 (for)	CGTGGCCCACACTGAATCT
	super-kdr 2 (rev)	TTATGCACAAGACAAACGTTAGGTTA
Probe	super-kdr-S:	FAM-CGACCCATTATGGATAT-MGBNFQ
	super-kdr-R:	VIC- CAG CCC GTT ATG GAT AT-MGBNFQ
