# Supplementary material for: Insecticide Resistance Mechanisms in the Green Peach Aphid Myzus persicae (Hemiptera: Aphididae) I: A Transcriptomic Survey
Source: PLoS One. 2012 Jun 7;7(6):e36366. doi: 10.1371/journal.pone.0036366 (PMC3369866; doi:10.1371/journal.pone.0036366)
Supplement: Table S4 — Probe name, gene description, primers sequences, PCR efficiency and microarray hybridization with up-regulation for genes study by RT-qPCR. (XLSX) [file pone.0036366.s004.xlsx]

## Sheet: Primer qRT-PCR
Probe name	Description	GeneBank access number	Primer sequence (5’-3’)	PCR efficiency (%)	Hybridization with up-regulation	FC (p-value)
M_persicae256a	M. persicae cathepsin B-N mRNA	EC387286.1	CathBN_A_For: GGAAGCGCAACAGTGGGTTTTA	95.1(0.99)	S	2.81(0.03-0.04)
M_persicae256b			CathBN_A_Rev: ACGCTGACGAAGATCACAGACA		SR	2.30(0.01-0.04)
					MR	0.07(0.01-0.01)
M_persicae720a	M.persicae mRNA for esterase E4	EE261252.1	E4-F4_cont720_For: CCTGGAAGTGCCTGTTTAGGAA	99.38(0.99)	S	4.93
M_persicae720b	M.persicae mRNA for esterase FE4		E4-F4_cont720_Rev: CCTGCGGAATTCTCTTGTGGTA			(0.001-0.001)
M_persicae1196a	PREDICTED: A. pisum similar to glutathione S-transferase-like protein	EC387215.1	GST_cont1196_For: ACTTCAACGTCACTGCTATGGG	96.71(0.99)	S	2.19
			GST_cont1196_Rev: CAAATGGCATGGTAGGCTTGA			(0.001)
M_persicae1180a	PREDICTED: A. pisum similar to heterotrimeric guanine nucleotide-binding protein beta subunit (LOC100168225), mRNA	EE263862.1	hetgnbp_A_For: TCCGTGGACATCTCGCCA AAAT	98.43(0.99)	RM	2.28
M_persicae1180b			hetgnbp_A_Rev: ATGGCGTGTACCTTGTTTGTCG			(0.01-0.01)
M_persicae6029a	PREDICTED: A. pisum similar to heat shock protein 70 (LOC100160289), mRNA	EE262012.1	HSP70_A_For: AAGATCGCTGCCAAGAACCAGT	87(0.99)	S-RS	2.44(0.02)
			HSP70_A_Rev: TTTGCCTGTGTTCCTCTCCGAT			2.57(0.01)
M_persicae497a	M. persicae clone 4106A cytochrome P450 (CYP6CY3) mRNA	EC388935.1	P450_S_A_For: TGTTCCAGATGAGGACACCGTA	102.11(0.99)	S	3.93
M_persicae497b			P450_S_A_Rev: AGTTGTCCGACAATGGATTCGC			(0.0001-0.0001)
M_persicae2519a	PREDICTED: A. pisum similar to cytochrome P450 (CYP4) (LOC100167018), mRNA	EE263097.1	P450_RS_A_For: GAAGCGTTCACGGTTATCCTGT	103.17(0.99)	RS	2.78
M_persicae2519b			P450_RS_A_Rev: CTCGCTGAGTCTCATTTCGCTT			(0.003-0.004)
M_persicae1056	PREDICTED: A. pisum similar to glyceraldehyde-3-phosphate dehydrogenase (LOC100169122), mRNA	DW011095.1	GADPH_A_For: TGGCTTTCAGAGTACCAGTTGC	99.3(0.998)	No change	0.97(S)
			GADPH_A_Rev: CTTCAGCGGCTTCCTTGACTTT			0.98(RS)
						0.94(RM)
